# Supplementary material for: Association, characterisation and meta-analysis of SNPs linked to general reading ability in a German dyslexia case-control cohort
Source: Sci Rep. 2016 Jun 17;6:27901. doi: 10.1038/srep27901 (PMC4911550; doi:10.1038/srep27901)
Supplement: Supplementary Dataset [file srep27901-s2.xls]

## Sheet: eQTL
eQTL evidence all tissues														eQTL evidence Brain
SNP	Best-linked eQTN	R2 (SNP to best-linked eQTN)	Affected gene	Type of eQTL	Tissue	Significance	Type of significance	Reference of eQTN	Strongest eQTN for gene	association of strongest eQTN	R2 of strongest eQTN to SNP	R2 of strongest eQTN to best-linked eQTN	Reference of strongest eQTN	Best-linked eQTN	R2 (SNP to best-linked eQTN)	Affected gene	Type of eQTL	Tissue	Significance	Type of significance	Reference of eQTN	Strongest eQTN for gene	association of strongest eQTN	R2 of strongest eQTN to SNP	R2 of strongest eQTN to best-linked eQTN	Reference of strongest eQTN
rs1091047-DCDC2	rs17302582	0.784639	ALDH5A1	cis	PBMC	0.0013434	p-value	Kirsten et al. 2015	rs3761793	3.26971e-132	<0.1	<0.1	Westra et al. 2013	-	-	-	-	-	-	-	-	-	-	-	-	-
rs1419228-DCDC2	SNP = eQTN	-	MRS2	cis	PBMC	9.85472e-06	p-value	Kirsten et al. 2015	rs41271779	4.49242e-121	<0.1	-	Kirsten et al. 2015	-	-	-	-	-	-	-	-	-	-	-	-	-
rs9467075-DCDC2	SNP = eQTN	-	MRS2	cis	PBMC	0.00267552	p-value	Kirsten et al. 2015	rs41271779	4.49242e-121	<0.1	-	Kirsten et al. 2015	-	-	-	-	-	-	-	-	-	-	-	-	-
rs9467076-DCDC2	rs9460977	1	MRS2	cis	PBMC	0.000318109	p-value	Kirsten et al. 2015	rs41271779	4.49242e-121	<0.1	<0.1	Kirsten et al. 2015	rs12196880	0.600256	CRTAM	trans	Brain	0.0156948	q-value	Myers et al. 2007	rs3741016	2.23737e-88	<0.1	<0.1	Kirsten et al. 2015
	-	-	-	-	-	-	-	-	-	-	-	-	-	rs12196880	0.600256	EXPH5	trans	Brain	0.0466655	q-value	Myers et al. 2007	rs4442514	1.0048e-13	<0.1	<0.1	Xia et al. 2012
	-	-	-	-	-	-	-	-	-	-	-	-	-	rs12196880	0.600256	HS3ST1	trans	Brain	0.0444142	q-value	Myers et al. 2007	rs6837093	2.97578e-17	<0.1	<0.1	Xia et al. 2012
	-	-	-	-	-	-	-	-	-	-	-	-	-	rs12196880	0.600256	LHX1	trans	Brain	0.0424208	q-value	Myers et al. 2007	rs1371621	2.61783e-07	<0.1	<0.1	Xia et al. 2012
	-	-	-	-	-	-	-	-	-	-	-	-	-	rs12196880	0.600256	PKIB	trans	Brain	0.00191091	q-value	Myers et al. 2007	rs9490529	7.11713e-40	<0.1	<0.1	Xia et al. 2012
	-	-	-	-	-	-	-	-	-	-	-	-	-	rs12196880	0.600256	ZFPM2	trans	Brain	0.0224611	q-value	Myers et al. 2007	rs13255473	2.44e-09	<0.1	<0.1	Xia et al. 2012
rs6922023-DCDC2	SNP = eQTN	-	DCDC2	cis	Thyroid	3.80076e-06	p-value	The GTEx Consortium et al. 2015	rs870601	1.2696e-11	<0.1	-	The GTEx Consortium et al. 2015	rs9379651	0.545239	NRSN1	cis	Brain	4.17e-08	p-value	Ramasamy et al. 2014	rs9379634	1.09937e-10	0.12421	<0.1	The GTEx Consortium et al. 2015
rs7765678-DCDC2	SNP = eQTN	-	MRS2	cis	PBMC	1.77501e-07	p-value	Kirsten et al. 2015	rs41271779	4.49242e-121	<0.1	-	Kirsten et al. 2015	-	-	-	-	-	-	-	-	-	-	-	-	-
rs8037376-DYX1C1	SNP = eQTN	-	CCPG1	cis	PBMC	5.23509e-20	p-value	Kirsten et al. 2015	rs687623	4.25667e-30	0.680303	-	Kirsten et al. 2015	rs12440680	0.601694	TTC13	trans	Brain	0.0460049	q-value	Myers et al. 2007	rs7550054	6.08519e-16	<0.1	<0.1	Westra et al. 2013
	SNP = eQTN	-	CCPG1	cis	Blood	3.99875e-16	p-value	Westra et al. 2013	rs687623	4.25667e-30	0.680303	-	Kirsten et al. 2015	-	-	-	-	-	-	-	-	-	-	-	-	-
	SNP = eQTN	-	DYX1C1	cis	Transformed fibroblasts	2.14422e-05	p-value	The GTEx Consortium et al. 2015	rs12324434	4.51736e-16	0.230906	-	The GTEx Consortium et al. 2015	-	-	-	-	-	-	-	-	-	-	-	-	-
	SNP = eQTN	-	DYX1C1	cis	Esophageal mucosa	1.05124e-05	p-value	The GTEx Consortium et al. 2015	rs12324434	4.51736e-16	0.230906	-	The GTEx Consortium et al. 2015	-	-	-	-	-	-	-	-	-	-	-	-	-
	SNP = eQTN	-	DYX1C1-CCPG1	cis	Tibial nerve	1.35021e-05	p-value	The GTEx Consortium et al. 2015	chr15 55662212	2.31072e-10	<0.1	-	The GTEx Consortium et al. 2015	-	-	-	-	-	-	-	-	-	-	-	-	-
	SNP = eQTN	-	PIGB	cis	Transformed fibroblasts	6.83404e-08	p-value	The GTEx Consortium et al. 2015	rs678892	8.42824e-188	0.217395	-	Kirsten et al. 2015	-	-	-	-	-	-	-	-	-	-	-	-	-
	SNP = eQTN	-	PIGB	cis	Tibial nerve	1.96761e-06	p-value	The GTEx Consortium et al. 2015	rs678892	8.42824e-188	0.217395	-	Kirsten et al. 2015	-	-	-	-	-	-	-	-	-	-	-	-	-
	SNP = eQTN	-	PIGB	cis	PBMC	1.88128e-44	p-value	Kirsten et al. 2015	rs678892	8.42824e-188	0.217395	-	Kirsten et al. 2015	-	-	-	-	-	-	-	-	-	-	-	-	-
	SNP = eQTN	-	RP11-139H15.1	cis	Transformed fibroblasts	1.68302e-05	p-value	The GTEx Consortium et al. 2015	rs11638111	3.81414e-12	<0.1	-	The GTEx Consortium et al. 2015	-	-	-	-	-	-	-	-	-	-	-	-	-
	SNP = eQTN	-	RSL24D1	cis	PBMC	0.000457818	p-value	Kirsten et al. 2015	rs3759861	2.29853e-30	<0.1	-	Kirsten et al. 2015	-	-	-	-	-	-	-	-	-	-	-	-	-
rs8043049-DYX1C1	SNP = eQTN	-	CCPG1	cis	PBMC	3.76364e-19	p-value	Kirsten et al. 2015	rs687623	4.25667e-30	0.610518	-	Kirsten et al. 2015	rs12440680	0.538211	TTC13	trans	Brain	0.0460049	q-value	Myers et al. 2007	rs7550054	6.08519e-16	<0.1	<0.1	Westra et al. 2013
	SNP = eQTN	-	CCPG1	cis	Blood	6.07798e-19	p-value	Westra et al. 2013	rs687623	4.25667e-30	0.610518	-	Kirsten et al. 2015	-	-	-	-	-	-	-	-	-	-	-	-	-
	SNP = eQTN	-	DYX1C1-CCPG1	cis	Tibial nerve	2.00957e-05	p-value	The GTEx Consortium et al. 2015	chr15 55662212	2.31072e-10	<0.1	-	The GTEx Consortium et al. 2015	-	-	-	-	-	-	-	-	-	-	-	-	-
	SNP = eQTN	-	PIGB	cis	Transformed fibroblasts	3.60044e-08	p-value	The GTEx Consortium et al. 2015	rs678892	8.42824e-188	0.240247	-	Kirsten et al. 2015	-	-	-	-	-	-	-	-	-	-	-	-	-
	SNP = eQTN	-	PIGB	cis	Tibial nerve	1.21724e-05	p-value	The GTEx Consortium et al. 2015	rs678892	8.42824e-188	0.240247	-	Kirsten et al. 2015	-	-	-	-	-	-	-	-	-	-	-	-	-
	SNP = eQTN	-	PIGB	cis	PBMC	2.70834e-47	p-value	Kirsten et al. 2015	rs678892	8.42824e-188	0.240247	-	Kirsten et al. 2015	-	-	-	-	-	-	-	-	-	-	-	-	-
	SNP = eQTN	-	RSL24D1	cis	PBMC	0.00253035	p-value	Kirsten et al. 2015	rs3759861	2.29853e-30	<0.1	-	Kirsten et al. 2015	-	-	-	-	-	-	-	-	-	-	-	-	-
rs7174102-DYX1C1	SNP = eQTN	-	CCPG1	cis	PBMC	3.84298e-13	p-value	Kirsten et al. 2015	rs687623	4.25667e-30	0.479625	-	Kirsten et al. 2015	-	-	-	-	-	-	-	-	-	-	-	-	-
	SNP = eQTN	-	CCPG1	cis	Blood	1.21394e-17	p-value	Westra et al. 2013	rs687623	4.25667e-30	0.479625	-	Kirsten et al. 2015	-	-	-	-	-	-	-	-	-	-	-	-	-
	SNP = eQTN	-	DYX1C1	cis	Transformed fibroblasts	3.09309e-06	p-value	The GTEx Consortium et al. 2015	rs12324434	4.51736e-16	0.31825	-	The GTEx Consortium et al. 2015	-	-	-	-	-	-	-	-	-	-	-	-	-
	SNP = eQTN	-	PIGB	cis	Transformed fibroblasts	6.11337e-06	p-value	The GTEx Consortium et al. 2015	rs678892	8.42824e-188	0.126033	-	Kirsten et al. 2015	-	-	-	-	-	-	-	-	-	-	-	-	-
	SNP = eQTN	-	PIGB	cis	PBMC	4.97432e-23	p-value	Kirsten et al. 2015	rs678892	8.42824e-188	0.126033	-	Kirsten et al. 2015	-	-	-	-	-	-	-	-	-	-	-	-	-
rs8040756-DYX1C1	SNP = eQTN	-	C15orf65	cis	Transformed fibroblasts	4.70325e-06	p-value	The GTEx Consortium et al. 2015	rs4294762	1.16475e-11	0.264995	-	The GTEx Consortium et al. 2015	-	-	-	-	-	-	-	-	-	-	-	-	-
	SNP = eQTN	-	C15orf65	cis	Skin (sun exposed)	7.4442e-08	p-value	The GTEx Consortium et al. 2015	rs4294762	1.16475e-11	0.264995	-	The GTEx Consortium et al. 2015	-	-	-	-	-	-	-	-	-	-	-	-	-
	SNP = eQTN	-	C15orf65	cis	Thyroid	7.64628e-06	p-value	The GTEx Consortium et al. 2015	rs4294762	1.16475e-11	0.264995	-	The GTEx Consortium et al. 2015	-	-	-	-	-	-	-	-	-	-	-	-	-
	SNP = eQTN	-	CCPG1	cis	Blood	0.00018	p-value	Fehrmann et al. 2011	rs687623	4.25667e-30	<0.1	-	Kirsten et al. 2015	-	-	-	-	-	-	-	-	-	-	-	-	-
	SNP = eQTN	-	PIGB	cis	PBMC	1.58905e-05	p-value	Kirsten et al. 2015	rs678892	8.42824e-188	<0.1	-	Kirsten et al. 2015	-	-	-	-	-	-	-	-	-	-	-	-	-
	SNP = eQTN	-	PIGB	cis	Blood	0.00018	p-value	Fehrmann et al. 2011	rs678892	8.42824e-188	<0.1	-	Kirsten et al. 2015	-	-	-	-	-	-	-	-	-	-	-	-	-
rs2038137-KIAA0319	SNP = eQTN	-	ACOT13	cis	Testis	3.90046e-09	p-value	The GTEx Consortium et al. 2015	rs1885211	2.46895e-30	0.20037	-	Kirsten et al. 2015	chr6 24647784	0.916986	KIAA0319	cis	Brain	7.89e-07	p-value	Ramasamy et al. 2014	rs761100	1.06858e-37	0.713384	0.646404	Westra et al. 2013
	SNP = eQTN	-	KIAA0319	cis	Lung	4.23138e-10	p-value	The GTEx Consortium et al. 2015	rs761100	1.06858e-37	0.713384	-	Westra et al. 2013	-												-
	SNP = eQTN	-	KIAA0319	cis	Skin (not sun exposed)	7.56146e-13	p-value	The GTEx Consortium et al. 2015	rs761100	1.06858e-37	0.713384	-	Westra et al. 2013	-	-	-	-	-	-	-	-	-	-	-	-	-
	SNP = eQTN	-	KIAA0319	cis	Skin (sun exposed)	1.25407e-14	p-value	The GTEx Consortium et al. 2015	rs761100	1.06858e-37	0.713384	-	Westra et al. 2013	-	-	-	-	-	-	-	-	-	-	-	-	-
	SNP = eQTN	-	KIAA0319	cis	Blood	9.55131e-12	p-value	The GTEx Consortium et al. 2015	rs761100	1.06858e-37	0.713384	-	Westra et al. 2013	-	-	-	-	-	-	-	-	-	-	-	-	-
	SNP = eQTN	-	KRT8P43	cis	Skin (not sun exposed)	3.17465e-06	p-value	The GTEx Consortium et al. 2015	rs6931502	4.80486e-09	0.428473	-	The GTEx Consortium et al. 2015	-	-	-	-	-	-	-	-	-	-	-	-	-
	SNP = eQTN	-	RP1-30M3.5	cis	Esophageal mucosa	3.61037e-10	p-value	The GTEx Consortium et al. 2015	rs3822901	5.65403e-13	0.402169	-	The GTEx Consortium et al. 2015	-	-	-	-	-	-	-	-	-	-	-	-	-
	SNP = eQTN	-	RP1-30M3.5	cis	Testis	1.47718e-07	p-value	The GTEx Consortium et al. 2015	rs3822901	5.65403e-13	0.402169	-	The GTEx Consortium et al. 2015	-	-	-	-	-	-	-	-	-	-	-	-	-
	SNP = eQTN	-	TDP2	cis	Esophageal mucosa	8.52495e-06	p-value	The GTEx Consortium et al. 2015	rs1129644	8.09997e-16	0.399748	-	The GTEx Consortium et al. 2015	-	-	-	-	-	-	-	-	-	-	-	-	-
rs4504469-KIAA0319	SNP = eQTN	-	ACOT13	cis	PBMC	0.000229958	p-value	Kirsten et al. 2015	rs1885211	2.46895e-30	<0.1	-	Kirsten et al. 2015	chr6 24647784	0.604195	KIAA0319	cis	Brain	7.89e-07	p-value	Ramasamy et al. 2014	rs761100	1.06858e-37	0.420235	0.646404	Westra et al. 2013
	SNP = eQTN	-	KIAA0319	cis	Skin (not sun exposed)	1.28718e-06	p-value	The GTEx Consortium et al. 2015	rs761100	1.06858e-37	0.420235	-	Westra et al. 2013	-	-	-	-	-	-	-	-	-	-	-	-	-
	SNP = eQTN	-	KIAA0319	cis	Skin (sun exposed)	1.55485e-06	p-value	The GTEx Consortium et al. 2015	rs761100	1.06858e-37	0.420235	-	Westra et al. 2013	-	-	-	-	-	-	-	-	-	-	-	-	-
	SNP = eQTN	-	KIAA0319	cis	Blood	1.30166e-13	p-value	Westra et al. 2013	rs761100	1.06858e-37	0.420235	-	Westra et al. 2013	-	-	-	-	-	-	-	-	-	-	-	-	-
rs6935076-KIAA0319	SNP = eQTN	-	ACOT13	cis	Subcutaneous adipose tissue	7.58529e-07	p-value	The GTEx Consortium et al. 2015	rs1885211	2.46895e-30	0.208283	-	Kirsten et al. 2015	-	-	-	-	-	-	-	-	-	-	-	-	-
	SNP = eQTN	-	KIAA0319	cis	Lung	2.44391e-06	p-value	The GTEx Consortium et al. 2015	rs761100	1.06858e-37	0.428871	-	Westra et al. 2013	-	-	-	-	-	-	-	-	-	-	-	-	-
	SNP = eQTN	-	KIAA0319	cis	Skin (not sun exposed)	1.83446e-10	p-value	The GTEx Consortium et al. 2015	rs761100	1.06858e-37	0.428871	-	Westra et al. 2013	-	-	-	-	-	-	-	-	-	-	-	-	-
	SNP = eQTN	-	KIAA0319	cis	Skin (sun exposed)	3.83559e-10	p-value	The GTEx Consortium et al. 2015	rs761100	1.06858e-37	0.428871	-	Westra et al. 2013	-	-	-	-	-	-	-	-	-	-	-	-	-
	SNP = eQTN	-	KIAA0319	cis	Blood	6.38603e-14	p-value	The GTEx Consortium et al. 2015	rs761100	1.06858e-37	0.428871	-	Westra et al. 2013	-	-	-	-	-	-	-	-	-	-	-	-	-
rs1842129-NKAIN2	-	-	-	-	-	-	-	-	-	-	-	-	-	-	-	-	-	-	-	-	-	-	-	-	-	-
rs1995402-ROBO1	-	-	-	-	-	-	-	-	-	-	-	-	-	-	-	-	-	-	-	-	-	-	-	-	-	-
rs2143340-TDP2	SNP = eQTN	-	ACOT13	cis	PBMC	2.57743e-25	p-value	Kirsten et al. 2015	rs1885211	2.46895e-30	0.178954	-	Kirsten et al. 2015	-	-	-	-	-	-	-	-	-	-	-	-	-
	SNP = eQTN	-	ACOT13	cis	Testis	1.89159e-06	p-value	The GTEx Consortium et al. 2015	rs1885211	2.46895e-30	0.178954	-	Kirsten et al. 2015	-	-	-	-	-	-	-	-	-	-	-	-	-
	SNP = eQTN	-	ACOT13	cis	Thyroid	4.27777e-08	p-value	The GTEx Consortium et al. 2015	rs1885211	2.46895e-30	0.178954	-	Kirsten et al. 2015	-	-	-	-	-	-	-	-	-	-	-	-	-
	SNP = eQTN	-	ACOT13	cis	Blood	1.40849e-06	p-value	Westra et al. 2013	rs2056999	9.88433e-17	0.111919	-	Zeller et al. 2010
	SNP = eQTN	-	C6orf62	cis	PBMC	2.49545e-16	p-value	Kirsten et al. 2015	rs3813687	2.16288e-86	<0.1	-	Kirsten et al. 2015	-	-	-	-	-	-	-	-	-	-	-	-	-
	SNP = eQTN	-	C6orf62	cis	Blood	4.40283e-06	p-value	Westra et al. 2013	rs3813687	2.16288e-86	<0.1	-	Kirsten et al. 2015	-	-	-	-	-	-	-	-	-	-	-	-	-
	SNP = eQTN	-	RP1-30M3.5	cis	Esophageal mucosa	1.19652e-06	p-value	The GTEx Consortium et al. 2015	rs3822901	5.65403e-13	0.111919	-	The GTEx Consortium et al. 2015	-	-	-	-	-	-	-	-	-	-	-	-	-
	SNP = eQTN	-	RP1-30M3.5	cis	Skin (sun exposed)	2.04244e-09	p-value	The GTEx Consortium et al. 2015	rs3822901	5.65403e-13	0.111919	-	The GTEx Consortium et al. 2015	-	-	-	-	-	-	-	-	-	-	-	-	-

## Sheet: References
References
Fehrmann, R. S. N. et al. Trans-eQTLs reveal that independent genetic variants associated with a complex phenotype converge on intermediate genes, with a major role for the HLA. PLoS Genet. 7, e1002197 (2011).
Kirsten, H. et al. Dissecting the genetics of the human transcriptome identifies novel trait-related trans-eQTLs and corroborates the regulatory relevance of non-protein coding loci. Hum. Mol. Genet. 24, 4746–63 (2015).
Myers, A. J. et al. A survey of genetic human cortical gene expression. Nat. Genet. 39, 1494–9 (2007).
Ramasamy, A. et al. Genetic variability in the regulation of gene expression in ten regions of the human brain. Nat. Neurosci. 17, 1418–1428 (2014).
The GTEx Consortium. The Genotype-Tissue Expression (GTEx) pilot analysis: Multitissue gene regulation in humans. Science (80-. ). 348, 648–660 (2015).
Westra, H.-J. et al. Systematic identification of trans eQTLs as putative drivers of known disease associations. Nat. Genet. 45, 1238–43 (2013).
Xia, K. et al. SeeQTL: A searchable database for human eQTLs. Bioinformatics 28, 451–452 (2012).
Zeller, T. et al. Genetics and beyond - the transcriptome of human monocytes and disease susceptibility. PLoS One 5, (2010).

## Sheet: Legend
Details of eQTL annotations. Shown are the eQTNs and their linkage (R2) to the original SNP, the affected gene, the analysed tissue and the reference. For comparability, we report the strongest eQTN identified for each regulated gene and the respective significance level and the linkage to the original SNP and the reported eQTN. The analysis was performed for eQTLs from all tissues (left) and for…
